# Supplementary material for: Exposure–Response Relationship and Doubling Risk Doses—A Systematic Review of Occupational Workload and Osteoarthritis of the Hip
Source: Int J Environ Res Public Health. 2019 Sep 30;16(19):3681. doi: 10.3390/ijerph16193681 (PMC6802007; doi:10.3390/ijerph16193681)
Supplement: Supplementary file 1 [file ijerph-16-03681-s001.zip]

Archive with 3 entries (3 files):
- File S1.docx
- Table S1.pdf
- Table S2 PRISMA checklist.doc
